# Supplementary material for: Imidazolopiperazine (IPZ)-Induced Differential Transcriptomic Responses on Plasmodium falciparum Wild-Type and IPZ-Resistant Mutant Parasites
Source: Genes (Basel). 2023 Nov 24;14(12):2124. doi: 10.3390/genes14122124 (PMC10743112; doi:10.3390/genes14122124)
Supplement: Supplementary file 1 [file genes-14-02124-s001.zip]

Archive with 1 entries (1 files):
- genes-2664063-supplementary.pdf
